# Supplementary material for: Barriers to conducting independent quantitative research in low-income countries: A cross-sectional study of public health graduate students in Liberia
Source: PLoS One. 2023 Feb 2;18(2):e0280917. doi: 10.1371/journal.pone.0280917 (PMC9894428; doi:10.1371/journal.pone.0280917)
Supplement: S1 File — (XLSX) [file pone.0280917.s002.xlsx]

## Sheet: Survey on barriers and potentia
Please indicate your age	Gender	Period of Admission for first degree	University pursuing MPH	Area of concentration	How likely are you to try an independent quantitative research project in the next 3 months?	Do you own a computer for personal use?	How long does your computer battery last? Please SKIP this question if you do not own a computer.	How many times did you have to fix your computer in the past month? Please SKIP this question if you do not own a computer.	Does your machine have issues that require using different keyboard or mouse? Please SKIP this question if you do not own a computer.	How much money (in USD) do you spend to access the internet per day?	data on phone	personal data on modem	work wifi	How often do you have difficulty accessing the internet due to poor network?	On average, how many days a week do you have difficulty accessing the internet due to poor network?	On average, how many days a week do you have difficulty accessing the internet due to lack of data?	What is your operating system on your machine (for example, windows 10)?	How many math or statistics classes did you take in graduate school?	Do you have access to mentor or instructor who does quantitative research?	Which method do you usually use in your research?	Which source do you normally use to collect data?	Questionnaire	Interview framework	Focus group discussion	Published materials	Newspaper and magazines	Others, specify	How do you describe quantitative research?	How do you use the results of quantitative research?	Do you have any specific knowledge about statistical analysis?	Multivariable analysis	Linear regression	Bivariable analysis	statistical visulization	mathematical modelling via ODEs	Others, specify	Are you aware of any computer software used for data analysis in Public Health?	Have you used any computer software to analyze data?	Please state the software, if you have used any.	How many hours per week (on average) do you use that software?	Have you ever read a scientific paper on mathematical modeling?	Research	E-mail	Social network	Job hunting	Shopping	Online coures	Others, specify	How much time (minutes) per week do you use the internet for reading articles with statistical findings or learning about statistics?
20 - 29	Female	2010 - 2019	University of Liberia	Applied Epidemiology	very likely	yes	more than 3 hours	0	No	1	1	0	0	everyday	3	1	Windows 10	3	yes	Mixed-method	both	1	1	1	0	0	0	data that gives a perception	i use it to make generalization	yes	1	0	0	1	0	0	yes	yes	R Statistical software	less than one	yes	1	1	1	1	1	1	0	60
30 - 39	Male	2000 - 2009	University of Liberia	Applied Epidemiology	very likely	yes	more than 3 hours	2	No	5	1	1	1	few times a week	4	2	Windows 10	2	yes	Quantitative method	secondary	1	0	0	0	0	0	Quantitative research is done to get the prevalence of disease, fertility rate of disease/condition, incidence rate of disease/condition etc	You use the results of quantitative research to make informed decisions for the general population	yes	0	1	0	0	0	0	yes	yes	Excel	five or more	yes	1	1	1	0	0	0	0	5460
20 - 29	Female	2010 - 2019	University of Liberia	Applied Epidemiology	very likely	yes	1 - 2 hours	2	No	1	1	1	1	few times a week	2	4	Chromebook	4	yes	Quantitative method	primary	1	0	0	0	0		Quantitative Research deals with numerical.	For statistical Analysis	yes	1	0	0	0	0	0	yes	yes	R Studio	five or more	yes	1	0	0	0	0	0	0	7
30 - 39	Female	2010 - 2019	University of Liberia	Environmental Health	little likely	yes	1 - 2 hours	2	No	10	1	1	0	everyday	7	1	Windows 10	5 or more	no	Qualitative method	secondary	1	0	1	1	0	0	Statistical, mathematical, numerical analysis	I use the results to analyze for the research purpose, and aninterpretation for clearer understanding which will interest the audience.	yes	1	0	0	1	1	0	yes	yes	R	one	yes	1	1	1	0	0	0	0	15
40 - 49	Male	2000 - 2009	University of Liberia	Public HealthPolicy and Management	very likely	yes	more than 3 hours	0	No	2	1	0	1	few times a week	0	0	Windows 10	3	yes	Qualitative method	secondary	0	0	0	1	0	0	the process of collecting and analyzing numerical data	It can be used to find patterns and averages, make predictions and test causal relationships	yes	1	0	1	0	0	0	yes	yes	Epi Info software	one to two	yes	1	1	1	0	0	0	0	400
30 - 39	Male	2010 - 2019	University of Liberia	Public HealthPolicy and Management	very likely	NA	NA	NA	NA	NA	NA	NA	NA	NA	NA	NA	NA	NA	NA	NA	NA	NA	NA	NA	NA	NA	NA	NA	NA	NA	NA	NA	NA	NA	NA	NA	NA	NA	NA	NA	NA	NA	NA	NA	NA	NA	NA	NA	NA
40 - 49	Male	2000 - 2009	University of Liberia	Applied Epidemiology	little likely	yes	more than 3 hours	0	No	4	1	0	0	few times a week	2	1	Window 10	4	yes	Mixed-method	primary	1	1	0	0	0	0	It talks about objective .measurements and statistical analysis	It is used to compare two things or indicate relationship	yes	1	0	1	1	0	0	yes	yes	R	three to four	no	1	1	1	1	0	0	0	180
20 - 29	Female	2010 - 2019	University of Liberia	Environmental Health	very likely	yes	1 - 2 hours	0	No	2	1	0	0	few times a week	2	4		5 or more	yes	Qualitative method	secondary	1	0	1	0	0	0	Is more numerical and closed ended.	As a dissemination of information on a project	no	0	0	0	0	0	0	yes	yes	R	one to two	no	1	1	0	0	0	0	0	60
50 - 59	Male	2010 - 2019	University of Liberia	Applied Epidemiology	very likely	yes	1 - 2 hours	0	No	4	1	0	0	few times a week	3	3	Windows 10	5 or more	yes	Mixed-method	secondary	0	0	0	1	0	0	measurable results oriented	it gives answer to either hypotheses	yes	0	0	1	0	0	0	yes	yes	R	less than one	yes	0	1	0	0	0	0	0	15
30 - 39	Female	2010 - 2019	University of Liberia	Applied Epidemiology	not very likely	yes	more than 3 hours	0	No	4	1	0	0	few times a month	2	2	Windows 10	2	yes	Mixed-method	both	1	1	1	0	0	0	Quantitative research is use to assess the prevalence of a disease in a population or to establish the risk factors and the cause of a disease or health related events within a population.	I use the results to make decision about the health situation and allocate funding for preventive/ control measures or treatments.	yes	1	0	1	1	0	0	yes	yes	R	three to four	no	1	1	1	1	0	0	0	120
20 - 29	Female	2010 - 2019	University of Liberia	Applied Epidemiology	little likely	yes	3 hours	0	No	5	1	0	0	everyday	5	4	Windows 10	1	yes	Mixed-method	primary	1	1	1	0	0	0	I described it as an optional, short, and clear response method that respondents use to express their minds.	Most likely, the results are used to improved development.	no	1	0	0	1	0	0	no	no	NA	Do not use any software	no	1	1	1	1	0	0	0	30
30 - 39	Male	2000 - 2009	University of Liberia	Applied Epidemiology	very likely	yes	more than 3 hours	1	No	3	1	1	0	everyday	7	7	Window 10	2	yes	Quantitative method	both	1	0	0	0	0	0	Quantitative research is closed-ended. It is affirmative with either yes or no	The results are used for policy making	yes	1	0	0	0	0	0	yes	yes	R	three to four	yes	1	1	1	1	1	1	0	1680
30 - 39	Male	2010 - 2019	University of Liberia	Applied Epidemiology	not very likely	yes	1 - 2 hours	NA	Yes	2	1	0	0	few times a week	2	3		5 or more	yes	Qualitative method	primary	1	0	0	0	0	0	Yes or No	Recommend	yes	0	0	0	1	0	0	yes	yes	R	one to two	yes	1	0	0	0	0	0	0	15
30 - 39	Female	2010 - 2019	University of Liberia	Environmental Health	very likely	yes	3 hours	1	Yes	5	0	1	0	everyday	7	1	Windows 10	1	yes	Qualitative method	both	1	0	1	1	0	0	It is the process of collecting and analyzing numerical data.	quantitative research result can be use to find causal relationship, and use the result for wider population.	yes	1	1	0	0	0	0	yes	yes	R	one to two	yes	1	1	1	1	0	0	0	180
30 - 39	Male	2010 - 2019	University of Liberia	Public HealthPolicy and Management	very likely	yes	less than an hour	2	No	5	1	0	0	few times a week	4	5	Windows 10	2	no	Qualitative method	primary	1	0	0	0	0	0	A research that deals with numbers.	The result is use to analyse statistical difference	yes	0	0	1	0	0	0	yes	yes	R	less than one	no	1	0	0	0	0	0	0	60
30 - 39	Female	2000 - 2009	University of Liberia	Applied Epidemiology	very likely	yes	1 - 2 hours	NA	No	5	1	0	0	few times a week	3	1	Windows 10	1	no	Qualitative method	both	1	0	0	0	0	0	I describe it as how People think, act or feel in a specific way.	It is use to find Patterns, averages, predictions as well as cause effect relationships between the Variables being studies.	yes	1	0	0	0	0	0	yes	no	NA	Do not use any software	no	0	0	1	0	0	0	0	0
20 - 29	Male	2010 - 2019	University of Liberia	Applied Epidemiology	very likely	yes	less than an hour	NA	No	2	1	1	0	few times a month	0		Windows 10	2	yes	Quantitative method	both	1	0	0	0	0	0	It is a form of research that answers the question what or how many? It deals with numbers	informs about burdens, proportion and other characteristics that informs policy decision	yes	1	0	0	1	0	0	yes	yes	R	one to two	yes	1	1	0	0	0	1	0	180
30 - 39	Male	2010 - 2019	University of Liberia	Applied Epidemiology	very likely	yes	1 - 2 hours	0	No	2	1	0	1	few times a month	1	3	Windows 10	3	yes	not applicable	not applicable	0	0	0	0	0	0	Quantity research is one that provides results in numerical values(counts, percentage, etc	results are used to make informed decisions, sometimes at population level; depending on the size of the population	yes	1	0	1	1	0	0	yes	yes	R	three to four	yes	1	1	1	1	1	0	0	120
40 - 49	Female	2000 - 2009	University of Liberia	Applied Epidemiology	very likely	yes	3 hours	0	No	2	0	1	0	everyday	3	2	Windows 10	4	yes	not applicable	not applicable	0	0	0	0	0	0	Quatitative can be describe as the process of collecting and interpreting numerical data. it's commonly used to uncover patterns, average, predications, and cause and effect correclations between the variables being investigated.	The results of quantitative research are used typically, formal research tools are used to called data. the findings are based on statistically significant sample sizes that are representative of the population.	yes	0	0	1	1	0		yes	yes	R	one to two	yes	1	1	1	1	0	0	0	90
30 - 39	Female	2010 - 2019	University of Liberia	Applied Epidemiology	little likely	yes	more than 3 hours	0	Yes	5	1	1	1	few times a week	4	2	Windows 8	2	no	Qualitative method	secondary	0	1	0	1	0	0	numeric data	I do not know	no	0	0	0	0	0	0	yes	yes	R	less than one	no	1	1	0	0	0	1	0	45
40 - 49	Male	2000 - 2009	University of Liberia	Applied Epidemiology	very likely	yes	1 - 2 hours	1	No	5	0	1	0	few times a week	3	3	Windows 10	2	yes	Mixed-method	both	1	0	0	1	1	0	very good	for research	yes	0	0	0	1	0	0	yes	yes	R	three to four	yes	1	1	1	0	0	1	0	180
40 - 49	Female	1990 - 1999	University of Liberia	Applied Epidemiology	very likely	yes	3 hours	1	No	10	1	0	1	everyday	7	7	Windows 10	5 or more	no	not applicable	both	0	0	0	1	1	0	NA	NA	no	1	0	0	0	0	0	no	no	NA	NA	no	0	0	1	0	0	0	0	NA
50 - 59	Female	2010 - 2019	University of Liberia	Applied Epidemiology	very likely	yes	3 hours	2	No	2	1	0	1	few times a month	3	2	Windows 7	2	no	Quantitative method	primary	0	1	0	0	0	0	Grouping/quantifying	Recommendation	yes	0	0	0	0	0	0	yes	yes	R	three to four	no	1	1		0	0	0	0	0
20 - 29	Female	2010 - 2019	University of Liberia	Applied Epidemiology	little likely	no	NA	NA	NA	4	1	0	0	few times a week	3	5	NA	2	no	Mixed-method	both	1	0	0	0	0	0	numerical data	NA	no	1	0	1	0	0	0	yes	yes	R	one to two	no	1	1	1	0	0	0	0	300
30 - 39	Male	2010 - 2019	University of Liberia	Public HealthPolicy and Management	little likely	yes	more than 3 hours	0	No	3	0	1	1	few times a week	0	3	Windows 10	2	no	Quantitative method	both	1	1	0	0	0	0	Good	for group	yes	1	0	0	1	0	0	yes	yes	R and Excel	three to four	yes	1	0	0	0	1	0	0	90
40 - 49	Male	2000 - 2009	University of Liberia	Applied Epidemiology	not very likely	yes	1 - 2 hours	2	No	2	1	1	0	few times a week	2	4	Windows 10	5 or more	no	Qualitative method	primary	1	0	0	0	0	0	NA	NA	no	0	0	0	0	0	0	no	no	NA	NA	no	0	0	1	0	0	0	0	NA
50 - 59	Female	2010 - 2019	University of Liberia	Public HealthPolicy and Management	very likely	yes	more than 3 hours	0	Yes	2	0	1	0	everyday	3	1	Windows 10	3	yes	Qualitative method	both	0	0	0	1	1	0	quantfiable data	NA	yes	0	0	0	1	0	0	yes	yes	NA	one to two	no	1	1	0	0	0	1	0	180
50 - 59	Female	2000 - 2009	University of Liberia	Applied Epidemiology	very likely	no	NA	NA	NA	NA	0	0	1	few times a month	7	6	NA	2	no	Mixed-method	both	1	1	0	0	0	0	Difficult	NA	yes	0	0	0	1	0	0	yes	yes	R	three to four	no	0	0	0	0	1	0	0	6
30 - 39	Female	2010 - 2019	University of Liberia	Applied Epidemiology	very likely	yes	more than 3 hours	0	No	2	1	0	0	few times a week	3	5	NA	2	no	Mixed-method	both	0	0	0	1	0	0	NA	NA	NA	0	0	0	0	0	0	NA	yes	R	NA	no	1	0	0	0	0	0	0	60
30 - 39	Female	2010 - 2019	University of Liberia	Applied Epidemiology	not very likely	yes	more than 3 hours	0	No	5	1	0	0	few times a week	1	1	Windows 10	1	no	Quantitative method	primary	0	1	0	0	0	0	easy and convient	NA	no	0	0	0	0	1	0	yes	yes	R	three to four	yes	1	1	0	0	0	0	0	60
20 - 29	Female	2010 - 2019	University of Liberia	Environmental Health	not very likely	yes	3 hours	3	No	NA	1	0	0	few times a month	2	6	Windows 10	2	no	Quantitative method	not applicable	0	1	0	0	0	0	NA	NA	no	0	0	0	0	0	0	no	no	NA	do not use any software	no	1	0	0	0	0	0	0	0
30 - 39	Female	2010 - 2019	University of Liberia	Environmental Health	not at all likely	yes	more than 3 hours	1	No	2	1	0	0	few times a week	1	1	NA	2	NA	NA	NA	NA	NA	NA	NA	NA	NA	NA	NA	NA	NA	NA	NA	NA	NA	NA	NA	NA	NA	NA	NA	NA	NA	NA	NA	NA	NA	NA	NA
30 - 39	Male	2010 - 2019	University of Liberia	Applied Epidemiology	very likely	yes	more than 3 hours	0	No	2	1	0	1	few times a month	2	2	Windows 10	5 or more	yes	Mixed-method	both	1	0	0	0	0	0	generate numeric data	generate numeric dats	yes	1	0	0	0		0	yes	yes	SPSS and R	five or more	yes	1	1	0	1	0	0	0	120
40 - 49	Female	2000 - 2009	University of Liberia	Public HealthPolicy and Management	very likely	yes	3 hours	0	No	5	1	0	0	few times a week	0	0	NA	5 or more	yes	Quantitative method	both	1	0	0	0	0	0	NA	NA	NA	NA	NA	NA	NA	NA	NA	yes	yes	R	three to four	yes	1	0	0	0	0	0	0	400
40 - 49	Female	2010 - 2019	University of Liberia	Environmental Health	very likely	yes	3 hours	2	Yes	3	1	0	0	everyday	4	4	Windows 10	5 or more	yes	Mixed-method	secondary	0	0	1	0	0	0	NA	NA	NA	NA	NA	NA	NA	NA	NA	yes	yes	R	three to four	yes	1	0	0	0	0	0	0	180
30 - 39	Male	2000 - 2009	University of Liberia	Public HealthPolicy and Management	very likely	yes	more than 3 hours	1	No	2	0	1	0	few times a week	2	3	Windows 10	4	yes	Qualitative method	secondary	0	1	0	0	0	0	give clear analysis of a data	use to analyze and interprete data	yes	1	0	0	0	0	0	yes	yes	R and Excel	five or more	no	1	1	0	0	0	0	0	0
30 - 39	Male	2010 - 2019	University of Liberia	Applied Epidemiology	very likely	yes	1 - 2 hours	2	Yes	1	0	1	1	everyday	3	7	Windows 7	1	no	Quantitative method	both	1	0	0	0	0	0	very good	to solve problem of large population	no	0	0	0	0	0	0	no	no	NA	do not use any software	no	0	0	1	0	0	0	0	0
30 - 39	Female	2010 - 2019	University of Liberia	Applied Epidemiology	little likely	yes	3 hours	0	No	5	1	0	1	few times a week	2	1	NA	2	yes	Mixed-method	both	1	0	0	0	0	0	NA	NA	yes	0	0	1	0	1	1	yes	yes	R	one to two	no	1	0	1	0	0	0	0	360
30 - 39	Female	2010 - 2019	University of Liberia	Applied Epidemiology	very likely	yes	3 hours	0	No	2	1	0	1	everyday	5	1	Mac Air	2	yes	Quantitative method	both	1	0	0	0	0	0	a research method that collects numerical data	to do inference to the general population	yes	1	0	0	0	0	0	yes	yes	R	one to two	yes	1	1	1	0	0	1	0	20
20 - 29	Male	2010 - 2019	University of Liberia	Environmental Health	very likely	yes	1 - 2 hours	0	Yes	5	0	1	1	few times a month	3	4	Windows 8	2	no	Mixed-method	both	1	1	0	0	0	0	NA	NA	yes	0	0	1	0	0	0	yes	yes	R	three to four	no	1	1	1	1	0	0	0	50
30 - 39	Male	2000 - 2009	Cuttington University	Public HealthPolicy and Management	very likely	yes	more than 3 hours	0	No	4	1	0	0	few times a month	1	1	NA	2	yes	not applicable	not applicable	NA	NA	NA	NA	NA	NA	Numercal	to make inform decision	no	NA	NA	NA	NA	NA	NA	no	no	NA	do not use any software	no	0	1	0	0	0	0	0	60
30 - 39	Male	2010 - 2019	Cuttington University	Community Health	little likely	yes	more than 3 hours	0	No	5	1	0	1	everyday	7	7	Windows 10	5 or more	yes	Qualitative method	secondary	1	1	1	0	0	0	involves collecting and analyzing numbers	NA	no	NA	NA	NA	NA	NA	NA	no	yes	SPSS	less than one	Yes	1	1	1	0	1	0	0	10
30 - 39	Female	2000 - 2009	Cuttington University	Community Health	very likely	yes	more than 3 hours	0	No	3	1	0	0	few times a week	2	0	Windows 10	2	yes	Qualitative method	both	1	0	0	0	1	0	Quantitative research focus	to show the difference in numbersfrom one point in time to the end of the syudy	yes	0	0	0	1	0	0	no	no	NA	do not use any software	no	1	1	1	0	0	0	0	0
50 - 59	Male	2000 - 2009	Cuttington University	Community Health	very likely	yes	1 - 2 hours	2	Yes	0	1	0	0	few times a month	3	0	NA	NA	NA	NA	not applicable	NA	NA	NA	NA	NA	NA	NA	NA	NA	NA	NA	NA	NA	NA	NA	NA	NA	NA	NA	NA	NA	NA	NA	NA	NA	NA	NA	NA
40 - 49	Female	2000 - 2009	Cuttington University	Community Health	very likely	yes	1 - 2 hours	0	No	5	0	0	1	everyday	7	3	Windows 10	5 or more	yes	Quantitative method	primary	1	0	0	0	0	0	it has to do with data in numbers	NA		0	0	0	0	0	0	yes	no	NA	do not use any software	no	0	0	0	0	0	0	0	60
20 - 29	Female	2010 - 2019	Cuttington University	Community Health	very likely	yes	more than 3 hours	0	No	5	1	0	0	few times a week	3	1	Windows 10	1	yes	Quantitative method	primary	1	1	0	0	0	0	it involves statistic	NA	no	0	0	0	0	0	0	yes	yes	SPSS	one to two	no	1	1	0	0	0	0	0	30
40 - 49	Male	2010 - 2019	Cuttington University	Community Health	very likely	yes	3 hours	0	No	5	1	0	0	few times a week	7	2	Windows 10	1	yes	Qualitative method	primary	1	0	0	0	0	0	research that deals with figure	it compare statistics with figure	yes	0	0	0	1	0	0	yes	yes	NA	NA	no	1	1	1	1	1	0	0	0
30 - 39	Female	2010 - 2019	Cuttington University	Community Health	very likely	yes	more than 3 hours	2	No	5	1	0	0	few times a week	NA	NA	Windows 7	2	yes	not applicable	not applicable	1	0	0	0	1	0	numerical data	text, videoes	NA	0	0	0	0	0	0	NA	yes	Microsoft office	do not use any software	no	1	1	1	0	0	0	0	0
20 - 29	Male	2010 - 2019	Cuttington University	Community Health	very likely	yes	1 - 2 hours	2	Yes	5	1	0	1	everyday	4	7	Windows 10	1	yes	Qualitative method	primary	1	1	1	0	0	0	reseach involving numbers	for statistical Analysis	yes	0	0	0	0	0	0	yes	yes	SPSS	one to two	no	1	1	0	1	1	0	0	40
50 - 59	Female	2010 - 2019	Cuttington University	Community Health	very likely	no	1 - 2 hours	NA	NA	5	1	0	0	everyday	7	1	NA	1	no	Quantitative method	both	0	0	0	0	0	0	NA	NA	no	0	0	0	0	0	0	no	no	NA	do not use any software	no	0	1	0	0	0	0	0	0
30 - 39	Male	2010 - 2019	Cuttington University	Environmental Health	very likely	yes	3 hours	0	No	2	0	1	0	everyday	0	0	Windows 10	2	yes	Quantitative method	both	0	1	0	0	0	0	NA	to recommend	yes	1	0	0	0	0	0	yes	yes	SPSS	less than one	no	1	1	1	1	0	0	0	180
30 - 39	Female	2010 - 2019	Cuttington University	Community Health	very likely	yes	3 hours	1	Yes	5	1	1	0	few times a week	4	2	Windows 10	1	yes	Quantitative method	both	1	0	0	0	0	0	deals with numbers	NA	yes	0	0	0	0	0	0	no	no	NA	NA	yes	1	1	1	1	1	1	0	720
30 - 39	Female	2000 - 2009	Cuttington University	Community Health	very likely	yes	1 - 2 hours	1	Yes	5	0	1	0	few times a week	2	3	Windows 10	1	yes	Mixed-method	secondary	1	0	0	0	0	0	numeric	analysis of problem	no	0	0	0	0	0	0	no	no	NA	do not use any software	yes	0	1	1	1	1	1	0	0
40 - 49	Female	2000 - 2009	Cuttington University	Environmental Health	very likely	yes	1 - 2 hours	0	No	5	0	1	1	everyday	4	5	NA	1	yes	Qualitative method	both	0	1	0	0	0	0	Good	NA	no	0	0	0	0	0	0	no	no	NA		no	1	1	0	0	0	0	0	0
30 - 39	Female	2010 - 2019	Cuttington University	Environmental Health	little likely	yes	3 hours	0	No	4	1	0	0	few times a week	1	1	Windows 10	1	no	Quantitative method	both	1	0	0	0	0	0	collection and analysis of data	NA	no	0	0	0	0	1	0	no	no	NA		no	0	1	0	0	0	0	0	180
20 - 29	Female	2010 - 2019	Cuttington University	Environmental Health	very likely	yes	1 - 2 hours	0	No	2	0	0	1	everyday	1	1	Windows 10	2	no	Qualitative method	primary	1	0	0	0	0	0	NA	NA	no	0	0	0	0	0	0	no	no	NA		no	1	1	1	0	0	0	0	120
30 - 39	Male	2010 - 2019	Cuttington University	Community Health	little likely	yes	more than 3 hours	0	No	2	1	0	0	few times a week	2	0	Windows 10	1	yes	Mixed-method	both	1	1	0	0	0	0	research that deals with numerical values		no	0	0	0	1	0	0	yes	no	NA		yes	1	1	1	0	0	0	0	60
20 - 29	Female	2010 - 2019	Cuttington University	Applied Epidemiology	very likely	yes	more than 3 hours	0	No	2	1	0	0	few times a week	4	2	Windows 10	1	yes	Quantitative method	both	1	0	0	0	0	0	a research that involves collection and analysis of data in numerical form	the result can beused to deduce theoritical approach that helps making informed decision	yes	0	0	1	0	0	0	yes	yes	Excel	less than one	no	1	1	1	0	0	0	0	90
20 - 29	Female	2010 - 2019	Cuttington University	Applied Epidemiology	very likely	yes	3 hours	0	No	5	0	1	0	few times a month	1	0	Windows 10	2	yes	Qualitative method	primary	1	0	0	0	0	0	research that involves collecting and analyzing numerical data	to analyze information collected from the research	NA	0		0		0	0	yes	yes	Excel	less than one	no	1	1	1	0	0	0	0	0
20 - 29	Male	2000 - 2009	Cuttington University	Applied Epidemiology	little likely	no	NA	3	NA	1	1	0	0	few times a week	7	4	Windows 10	2	no	Qualitative method	both	1	0	0	0	0	0	NA	NA	yes	0	1	0	0	0	0	no	no	NA	NA	no	1	1	1	1	1	1	0	180
20 - 29	Male	2010 - 2019	Cuttington University	Applied Epidemiology	very likely	no	NA	NA	NA	5	1	1	0	everyday	7	3	NA	4	no	Qualitative method	primary	1	1	0	0	0	0	NA	NA	no	0	0	0	1	0	0	yes	yes	Microsoft word	less than one	no	1	1	0	0	0	0	0	0
40 - 49	Male	1980 - 1989	Cuttington University	Applied Epidemiology	very likely	no	NA	NA	NA	5	1	0	1	few times a week	2	3	NA	3	no	Qualitative method	both	1	1	1	1	1	0	NA	NA	no	0	0	0	0	0	0	no	no	NA	NA	no	1	1	0	0	0	0	0	0
20 - 29	Male	2010 - 2019	Cuttington University	Public HealthPolicy and Management	very likely	no	NA	NA	NA	2	1	0	0	everyday	2	3	NA	4	yes	Qualitative method	primary	0	0	1	0	0	0	NA	NA	yes	1	0	0	0	0	0	yes	yes	Microsoft word	three to four	yes	1	1	1	1	0	0	0	180
20 - 29	Female	2010 - 2019	Cuttington University	Public HealthPolicy and Management	little likely	no	NA	NA	NA	1	1	1	1	everyday	7	7	Windows 7	2	yes	Qualitative method	both	1	0	0	0	0	0	a research that isbased on numbers	to solve economic problem	yes	1	1	0	0	0	0	no	no	NA	do not use any software	yes	1	0	0	0	1	0	0	160
30 - 39	Female	2010 - 2019	Cuttington University	Environmental Health	little likely	yes	1 - 2 hours	0	No	1	0	0	1	few times a week	3	2	Windows 10	2	no	Mixed-method	primary	1	1	0	0	0	0	NA	NA	no	0	0	0	0	0	0	yes	no	NA	do not use any software	no	0	1	1	0	1	0	0	90
30 - 39	Male	2010 - 2019	Cuttington University	Environmental Health	not at all likely	no	NA	NA	NA	1	0	0	1	everyday	3	5	Windows 10	3	no	Quantitative method	primary	0	0	1	1	0	0	it deals with numbers	helps analyze results	yes	0	0	0	0	1	0	yes	yes	Excel	three to four	no	1	1	0	0	0	0	0	30
20 - 29	Male	2000 - 2009	Cuttington University	Environmental Health	very likely	yes	less than an hour	3	Yes	5	0	0	0	everyday	7	6	Windows 10	3	no	Quantitative method	primary	1	0	0	0	1	0	good	to do analysis	yes	0	0	1	0	0	0	no	no	NA	do not use any software	no	1	0	0	1	1	0	0	30
20 - 29	Male	2010 - 2019	Cuttington University	Applied Epidemiology	not very likely	yes	1 - 2 hours	0	No	3	0	1	0	few times a week	2	2	Windows 10	3	no	Mixed-method	both	0	0	1	1	0	0	likely good	to make prediction	yes	1	1	0	0	0	0	yes	yes	Excel	one to two	no	1	0	1	1	0	0	0	30
30 - 39	Male	2010 - 2019	Cuttington University	Applied Epidemiology	little likely	no	NA	NA	NA	5	1	0	0	few times a week	3	4	Windows 10	3	no	Qualitative method	both	0	0	0	1	0	0	NA	to inform policy makers	no	0	0	1	0	0	0	yes	no	STATA	less than one	no	1	0	0	0	1	0	0	60
20 - 29	Male	2010 - 2019	Cuttington University	Applied Epidemiology	very likely	yes	less than an hour	1	No	2	1	0	0	everyday	4	4	NA	3	yes	Qualitative method	both	0	0	1	1	0	0	one of the best methods of conducting research	as foundation to achieve goals	yes	1	0	0	0	0	0	no	yes	SPSS	one to two	no	1	0	0	0	0	0	0	180
40 - 49	Male	2000 - 2009	Cuttington University	Environmental Health	little likely	yes	3 hours	0	No	3	1	1	0	everyday	7	5	Windows 8	3	no	Mixed-method	both	1	1	1	0	1	0	the best approach for research	to make sound decision	no	1	1	0	1	0	0	yes	yes	Excel	less than one	no	1	1	1	0	0	0	0	160
30 - 39	Male	2010 - 2019	Cuttington University	Environmental Health	not at all likely	no	NA	NA	NA	4	0	1	0	everyday	7	7	NA	2	no	Qualitative method	secondary	1	1	1	0	0	0	research that deals with figures	to make inference	no	0	0	0	0	0	0	no	no	NA	do not use any software	yes	1	1	1	0	0	0	0	0
30 - 39	Male	2010 - 2019	University of Liberia	Applied Epidemiology	very likely	yes	1 - 2 hours	0	No	2	1	0	0	few times a week	2	2	Windows 8	1	yes	Qualitative method	both	1	0	1	1	1	0	It deals with numbers	In Excel to create chart or graph	yes	1	0	1	1	0	0	yes	yes	R and Excel	one to two	yes	1	0	0	0	0	0	0	0
30 - 39	Male	2010 - 2019	University of Liberia	Public HealthPolicy and Management	very likely	yes	less than an hour	2	No	50	1	0	0	few times a week	4	4	Windows 7	2	yes	Mixed-method	primary	1	0	0	0	0	0	Is a research that deals with numbers or statistics	It healps one to analyze numbers in term of decision making	no	0	0	0	1	0	0	yes	no	NA	do not use any software	no	1	0	0	0	0	0	0	340
20 - 29	Female	2010 - 2019	University of Liberia	Applied Epidemiology	little likely	yes	3 hours	0	No	2	1	1	0	few times a week	2	1	Windows 10	2	yes	Mixed-method	both	1	1	1	1	0	0	Quantitative research deals with numerical values; percentages	The results from a quantitative research can be used to make inference on a given population. Example; a quantative research on the prevalence of Malaria in Slum communities.	yes	1	1	1	0	0	0	yes	yes	R	three to four	no	1	1	1	0	0	0	0	10
30 - 39	Male	2010 - 2019	University of Liberia	Public HealthPolicy and Management	little likely	yes	more than 3 hours	2	Yes	75	1	0	0	few times a week	2	1	Windows 10	4	yes	Quantitative method	secondary	0	1	0	0	0	0	NA	NA	yes	0	0	1	0	0	0	yes	yes	Redcap	five or more	yes	1	0	0	0	0	0	0	NA
30 - 39	Male	2010 - 2019	University of Liberia	Environmental Health	very likely	yes	1 - 2 hours	0	Yes	2	1	0	0	few times a month	0	1	Windows 10	4	no	Mixed-method	secondary	1	0	0	1	0	0	Quantitative Research is the process of collecting and analyzing numerical data	I use the results of quantitative research to serve as a guide in making informed predictions	yes	1	0	0	0	0	0	yes	yes	R	less than one	no	1	1	1	0	0	0	0	0
30 - 39	Male	2000 - 2009	University of Liberia	Environmental Health	very likely	yes	3 hours	2	Yes	5	1	0	0	everyday	4	2	NA	4	no	Mixed-method	secondary	0	0	0	1	0	0	The process of collecting and analyzing numeric data	For Mathematical calculation and statistical analysis	yes	1	0	0	0	0	0	yes	yes	R	three to four	no	1	1	1	0	0	1	0	0
20 - 29	Male	2010 - 2019	Cuttington University	Applied Epidemiology	very likely	yes	more than 3 hours	0	No	1	1	1	0	few times a week	2	1	Windows 10	4	no	Quantitative method	both	1	1	0	0	0	0	As the best and easy us of research for people to us.	I us it to finallize my research topic	yes	0	0	1	0	0	0	yes	no	NA	do not use any software	no	1	0	0	0	0	0	0	10
20 - 29	Female	2010 - 2019	Cuttington University	Applied Epidemiology	very likely	yes	3 hours	0	No	5	1	0	0	few times a week	2	1	Windows 10	4	no	Quantitative method	both	1	0	0	0	0	0	NA	NA	yes	0	0	1	0	0	0	yes	no	NA	do not use any software	no	1	1	1	1	0	0	0	30
30 - 39	Female	2000 - 2009	Cuttington University	Environmental Health	not at all likely	yes	1 - 2 hours	0	No	4	0	1	1	few times a month	4	2	Window 10	1	yes	Mixed-method	primary	0	0	1	0	0	0	collection of figure data	to make policy gor the general Population	yes	0	0	0	1	0	0	yes	no	NA	do not use any software	no	0	0	1	1	1	1	0	60
20 - 29	Female	2010 - 2019	University of Liberia	Public HealthPolicy and Management	not very likely	yes	1 - 2 hours	0	No	2	1	0	0	few times a month	1	1	Windows 10	4	no	Qualitative method	secondary	0	0	0	1	0	0	Process of collecting and analyzing numerical data	The results are used to generalize broader populations base on sample method	no	0	0	0	0	0	0	yes	yes	R	do not use any software	no	1	1	0	1	0	1	0	20
20 - 29	Female	1990 - 1999	University of Liberia	Public HealthPolicy and Management	little likely	yes	more than 3 hours	NA	No	5	1	0	1	few times a week	3	3	IOS	4	yes	Qualitative method	primary	1	1	1	1	0	0	I have very little experience	To inform key stakeholders	yes	1	1	0	0	0	0	yes	yes	R	one to two	yes	1	1	1	0	0	1	0	300
30 - 39	Male	2000 - 2009	Cuttington University	Applied Epidemiology	little likely	yes	3 hours	NA	No	4	0	1	0	everyday	7	2	Windows 10	4	no	Quantitative method	both	1	0	1	0	0	0	A research that deals with numbers	It's use for decision making	no	0	0	0	0	0	0	yes	no	NA	do not use any software	NA	1	1	1	1	1	1	0	NA
20 - 29	Male	2010 - 2019	Cuttington University	Applied Epidemiology	not very likely	yes	3 hours	0	No	2	0	1	0	few times a week	3	2	Windows 10	4	no	Qualitative method	primary	1	1	0	0	0	0	quantitative is use to measure	the result is used for analysis, decision marking and implementation	yes	0	0	0	1	0	0	yes	no	NA	do not use any software	yes	1	1	0	0	0	0	0	60
40 - 49	Female	2010 - 2019	University of Liberia	Applied Epidemiology	not very likely	yes	1 - 2 hours	1	No	4	1	0	1	everyday	2	2	Windows 10	4	no	Quantitative method	secondary	1	1	0	0	0	0	quantitative data s used to quantify attitudes, behaviors and other defined variables		yes	0	0	0	1	0	0	yes	yes	R	one to two	yes	1	1	0	0	0	1	0	60
30 - 39	Female	2010 - 2019	University of Liberia	Public HealthPolicy and Management	not very likely	yes	1 - 2 hours	2	Yes	4	1	0	0	few times a week	2	3	Windows 8	4	no	Mixed-method	secondary	1	0	1	0	0	0	In quantitative research, we collect and analyse numerical data to describe characteristics, find correlations, or hypothesis.	The results are used in graphs, tables, charts and other non-textual elements to help the reader understand the data.	no	1	0	0	0	0	0	yes	no	NA	one to two	yes	1	1	1	1	0	1	0	20
30 - 39	Male	2000 - 2009	University of Liberia	Public HealthPolicy and Management	little likely	yes	1 - 2 hours	4	No	2	0	1	1	everyday	7	3	Window 10	4	yes	Mixed-method	both	1	1	0	1	0	0	NA	NA	yes	1	0	1	1	1	0	yes	yes	R	three to four	yes	1	0	1	1	0	1		240
40 - 49	Female	2000 - 2009	University of Liberia	Public HealthPolicy and Management	little likely	yes	more than 3 hours	NA	No	6	1	0	0	everyday	4	7	Windows 10	4	yes	Mixed-method	secondary	1	0	0	0	0	0	NA	NA	no	0	0	0	0	0	0	yes	no	NA	do not use any software	no	1	1	0		0	0	0	0
30 - 39	Female	2000 - 2009	University of Liberia	Applied Epidemiology	very likely	yes	more than 3 hours	1	No	5		1	0	few times a week	3	3	Windows 7	4	no	Mixed-method	both	1	1	1	0	0	0	Quantitative research focuses on collecting and analyzing data.	NA	no	0	0	1	0	0	0	yes	no	R	do not use any software	no	1	1	1	0	0	1	0	NA
30 - 39	Male	2010 - 2019	Cuttington University	Environmental Health	very likely	yes	3 hours	0	No	2	1	0	0	everyday	5	1	Windows 8	2	yes	Qualitative method	both	1	0	0	0	0	0	NA	NA	yes	0	0	1	0	0	0	no	no	NA	do not use any software	no	1	1	0	0	0	0	0	30
40 - 49	Male	2000 - 2009	Cuttington University	Environmental Health	little likely	yes	1 - 2 hours	0	No	3	0	1	0	few times a week	3	2	Windows 10	2	no	not applicable	not applicable	0	0	0	0	0	0	numerica and statistic	to compare	no	0	0	0	0	0	0	no	no	NA	do not use any software	no	1	0	0	0	0	0	0	0
30 - 39	Male	2010 - 2019	Cuttington University	Applied Epidemiology	very likely	yes	more than 3 hours	2	Yes	1	1	0	0	everyday	3	3	Windows 10	2	no	Quantitative method	both	1	0	0	0	0	0	NA	NA	no	0	0	0	0	1	0	yes	yes	NA	do not use any software	yes	1	0	0	0	0	0	0	30
20 - 29	Male	2010 - 2019	Cuttington University	Community Health	not very likely	yes	1 - 2 hours	0	No	1	0	1	0	few times a week	2	2	Windows 10	3	no	Mixed-method	primary	1	0	0	0	0	0	it deals with numbers	NA	yes	1	0	0	0	0	0	no	no	NA	do not use any software	yes	1	1	0	0	0	0	0	0
20 - 29	Female	2010 - 2019	Cuttington University	Community Health	not at all likely	yes	more than 3 hours	0	No	1	1	0	0	few times a week	3	2	Windows 10	1	no	not applicable	not applicable	0	0	0	0	0	0	NA	NA	no	0	0	0	0	0	0	no	no	NA	do not use any software	no	1	1	1	1	1	0	0	0
30 - 39	Male	2010 - 2019	Cuttington University	Applied Epidemiology	very likely	yes	3 hours	1	No	1	1	0	0	everyday	5	5	Windows 7	4	yes	not applicable	not applicable	1	1	1	1	1	0	the process of collecting numerical data	to validate a theory or speculations	no	0	0	1	1	1	0	no	no	NA	do not use any software	no	1	1	1	1	0	1	0	30
30 - 39	Male	2010 - 2019	Cuttington University	Environmental Health	little likely	yes	3 hours	0	No	2	0	1	0	few times a week	1	1	Windows 10	NA	yes	Qualitative method	both	1	0	0	0	0	0	NA	NA	yes	0	0	0	1	0	0	yes	yes	Excel and SPSS	less than one	no	1	0	0	0	0	0	0	0
20 - 29	Male	2010 - 2019	Cuttington University	Environmental Health	very likely	yes	3 hours	2	No	1	1	0	0	few times a week	2	2	Windows 10	NA	no	Mixed-method	both	0	1	0	0	0	0	measurable research	to count varibles	no	0	0	0	1	0	0	no	no	NA	do not use any software	no	1	1	1	0	0	0	0	120
20 - 29	Male	2010 - 2019	Cuttington University	Environmental Health	very likely	yes	more than 3 hours	0	No	4	1	0	0	everyday	4	2	Windows 10	4	no	Quantitative method	both	1	1	0	0	0	0	the process of collecting and analyzing data	to create general knowledge for others to use	yes	0	0	1	0	0	0	yes	yes	R	less than one	no	1	1	1	0	0	0	0	15
20 - 29	Male	2010 - 2019	Cuttington University	Environmental Health	little likely	yes	more than 3 hours	0	No	5	1	0	0	few times a week	2	1	Windows 10	4	no	Mixed-method	both	0	0	1	0	0	0	Numerical data	NA	yes	0	0	0	1	0	0	no	no	NA	do not use any software	no	1	0	0	0	0	0	0	0
30 - 39	Male	2010 - 2019	Cuttington University	Public HealthPolicy and Management	not very likely	yes	1 - 2 hours	1	No	10	0	1	0	few times a week	7	3	Windows 10	1	no	Qualitative method	both	0	0	0	0	1	0	research used in the field of public health	NA	no	0	0	0	0	1	0	no	no	NA	do not use any software	yes	1	0	0	0	0	0	0	180
20 - 29	Male	2010 - 2019	Cuttington University	Public HealthPolicy and Management	little likely	yes	less than an hour	2	No	5	1	0	0	few times a month	4	0	Windows 10	5 or more	yes	Qualitative method	primary	1	0	0	0	0	0	process of collecting and analyzing numerical data	NA	yes	0	0	0	1	0	0	yes	yes	NA	NA	yes	0	0	0	1	0	0	0	120
30 - 39	Female	2010 - 2019	Cuttington University	Environmental Health	very likely	yes	1 - 2 hours	0	No	5	1	0	0	few times a week	4	2	Windows 10	1	no	Mixed-method	both	1	0	0	0	0	0	NA	policy recommendation	no	0	0	0	0	1	0	no	no	NA	do not use any software	yes	0	1	0	0	0	0	0	0
20 - 29	Female	2010 - 2019	Cuttington University	Environmental Health	not at all likely	no	NA	NA	NA	1	1	0	0	everyday	7	7	NA	0	no	not applicable	not applicable	1	0	0	0	0	0	the process off generating knowledge and create understanding about the the world	NA	no	0	0	0	0	0	0	no	no	NA	do not use any software	no	0	0	1	0	0	0	0	0
20 - 29	Female	2010 - 2019	Cuttington University	Environmental Health	very likely	no	NA	NA	NA	1	1	0	0	everyday	7	7	NA	2	no	Quantitative method	not applicable	0	0	1	0	0	0	NA	NA	no	0	0	0	0	0	0	no	no	NA	do not use any software	no	0	0	1	0	0	0	0	0
20 - 29	Female	2010 - 2019	Cuttington University	Environmental Health	not at all likely	no	NA	NA	NA	1	1	0	0	few times a week	2	4	NA	4	yes	Mixed-method	secondary	0	1	0	0	0	0	a research that focuses on quantifying	NA	no	0	0	0	1	0	0	no	no	NA	do not use any software	yes	0	1	0	0	0	0	0	15
20 - 29	Female	2010 - 2019	Cuttington University	Community Health	not at all likely	no	NA	NA	NA	2	1	0	0	few times a week	4	3	NA	1	no	Mixed-method	both	1	0	0	0	0	0	a method to observe situation	to track	no	1	0	0	0	0	0	no	no	NA	do not use any software	no	1	0	0	0	0	0	0	120
20 - 29	Female	2010 - 2019	Cuttington University	Community Health	very likely	yes	1 - 2 hours	0	No	2	1	0	0	few times a week	2	1	Windows 10	4	no	Mixed-method	both	0	0	1	0	0	0	analysis of numerical findings	NA	no	0	0	0	0	0	0	no	no	NA	do not use any software	no	1	0	0	0	0	0	0	180
20 - 29	Female	2010 - 2019	Cuttington University	Applied Epidemiology	very likely	yes	3 hours	0	No	6	1	0	0	few times a month	2	5	Windows 7	3	no	Mixed-method	primary	1	0	0	0	0	0	as analyzing quantifiable data	can be used in large population	yes	1	0	0	0	0	0	yes	yes	Excel	one to two	no	1	1	1	0	0	0	0	15
20 - 29	Male	2010 - 2019	Cuttington University	Applied Epidemiology	very likely	yes	less than an hour	0	No	5	1	0	0	few times a week	1	1	Windows 10	5 or more	no	Mixed-method	both	0	0	0	1	0	0	NA	NA	no	0	0	0	0	0	0	no	no	NA	do not use any software	no	1	0	1	0	0	0	0	0
30 - 39	Male	2010 - 2019	Cuttington University	Applied Epidemiology	very likely	yes	more than 3 hours	0	No	20	1	1	1	few times a month	1	5	Windows 11	2	yes	Qualitative method	both	0	0	1	0	0	0	NA	NA	yes	0	0	0	1	0	0	yes	yes	Excel	five or more	no	1	1	1	1	1	1	0	120
30 - 39	Female	2010 - 2019	Cuttington University	Applied Epidemiology	very likely	yes	more than 3 hours	0	Yes	10	1	0	0	few times a week	5	4	Windows 8	2	yes	Quantitative method	not applicable	0	0	1	0	0	0	collection of data	finding solution	yes	0	0	1	0	0	0	yes	yes	SPSS	one to two	yes	1	1	0	0	0	1	0	40
20 - 29	Female	2010 - 2019	Cuttington University	Applied Epidemiology	not very likely	yes	less than an hour	1	Yes	5	1	0	0	everyday	4	7	Windows 7	4	no	Quantitative method	not applicable	0	0	0	1	0	0	NA	NA	no	0	0	0	0	0	0	no	no	NA	do not use any software	yes	1	1	1	1	1	0	0	15
40 - 49	Male	2000 - 2009	Cuttington University	Community Health	little likely	no	NA	NA	NA	1	1	1	1	everyday	7	7	NA	1	yes	Quantitative method	primary	0	1	0	0	0	0	NA	NA	no	0	0	0	0	0	0	no	no	NA	do not use any software	no	1	1	1	0	0	0	0	0
20 - 29	Male	2010 - 2019	Cuttington University	Environmental Health	not very likely	yes	3 hours	2	No	5	1	0	0	everyday	6	0	Windows 10	2	no	Quantitative method	both	1	0	0	0	0	0	NA	NA	no	0	0	0	0	0	0	no	no	NA	do not use any software	no	1	1	0	1	0	1	0	0
30 - 39	Female	2010 - 2019	Cuttington University	Public HealthPolicy and Management	very likely	yes	3 hours	0	No	5	1	0	0	everyday	4	2	Windows 10	2	yes	Quantitative method	secondary	0	0	1	0	0	0	analyzation of data	to solve problem	no	0	0	1	0	0	0	no	no	NA	do not use any software	yes	1	1	0	0	1	0	0	90
20 - 29	Male	2010 - 2019	Cuttington University	Public HealthPolicy and Management	very likely	yes	3 hours	0	No	10	0	0	1	everyday	2	0	Windows 7	1	no	Quantitative method	both	0	1	0	0	0	0	NA	NA	no	1	0	0	0	0	0	yes	no	NA	less than one	no	0	0	0	0	0	1	0	60
20 - 29	Male	2010 - 2019	Cuttington University	Public HealthPolicy and Management	not very likely	yes	less than an hour	2	No	10	1	0	0	few times a week	2	3	Windows 10	0	no	not applicable	not applicable	0	1	0	0	0	0	collecting data	for solution	no	0	0	0	0	0	0	no	no	NA	do not use any software	no	1	1	0	0	1	1	0	30
40 - 49	Male	2000 - 2009	Cuttington University	Public HealthPolicy and Management	very likely	yes	more than 3 hours	0	No	20	0	1	1	everyday	7	0	Windows 7	2	no	not applicable	not applicable	0	0	0	0	0	0	NA	NA	no	0	0	0	0	0	0	no	no	NA	do not use any software	no	1	1	1	1	1	1	0	30
20 - 29	Female	2010 - 2019	Cuttington University	Public HealthPolicy and Management	very likely	yes	more than 3 hours	0	No	5	1	1	1	everyday	7	0	Windows 10	2	no	not applicable	not applicable	0	0	0	0	0	0	NA	NA	no	0	0	0	0	0	0	no	no	NA	do not use any software	no	1	1	1	0	0	0	0	0
[truncated: 14 more columns]
